# Supplementary material for: Dynamic and Seasonal Distribution of Enteric Viruses in Surface and Well Water in Riyadh (Saudi Arabia)
Source: Pathogens. 2023 Nov 29;12(12):1405. doi: 10.3390/pathogens12121405 (PMC10747075; doi:10.3390/pathogens12121405)
Supplement: Supplementary file 1 [file pathogens-12-01405-s001.zip]

Archive with 1 entries (1 files):
- pathogens-2669839-supplementary.pdf
